# Supplementary material for: Shared Plasma Fatty Acid Profiles in Four Cancer Types Enable Diagnosis and Discrimination of Gastrointestinal and Lung Cancers
Source: Metabolites. 2026 Feb 12;16(2):128. doi: 10.3390/metabo16020128 (PMC12943763; doi:10.3390/metabo16020128)
Supplement: Supplementary file 1 [file metabolites-16-00128-s001.zip]

Archive with 1 entries (1 files):
- metabolites-4095496-supplementary.pdf
